# Supplementary material for: Polymorphism in the aggressive mimicry lure of the parasitic freshwater mussel Lampsilis fasciola
Source: PeerJ. 2024 May 24;12:e17359. doi: 10.7717/peerj.17359 (PMC11129695; doi:10.7717/peerj.17359)
Supplement: Supplemental Information 2 — Summary data on individual mantle lure display field recordings. Video recordings taken during the summer of 2018 at Sharon Mills (Fig. 2a) and Hudson Mills (Fig. 2b). Average movement length and interval were calculated from frame number using a 120fps video recording taken with a Go Pro Hero 6. [file peerj-12-17359-s002.csv]

File	Average Movement length (L)	Average Movement Length ¨	Averange Interval (L)	Averange Interval (R)	Interval Standard Deviation (L)	Interval Standard Deviation ¨	Proportion of Movements Synchronized	Lure Phenotype	Time	Temperature ©	Date	Site
GH010073	0.18	0.18	1.50	1.99	1.28	1.65	0.44	orange	11:26	16.4	7/10/18	Hudson Mills
GH010074	0.14	0.14	1.72	1.69	1.73	1.73	0.56	orange	14:09	18.5	7/9/18	Sharon Mills
GH010599	0.22	0.23	13.17	8.71	20.34	19.34	0.04	darter	11:29	18.3	7/10/18	Hudson Mills
GH010601	0.21	0.22	1.02	1.25	0.52	0.33	0.48	orange	NA	NA	7/10/18	Hudson Mills
GH010602	0.17	0.17	1.19	1.52	0.62	0.69	0.32	orange	13:36	20.6	7/10/18	Hudson Mills
GH010603	0.23	0.21	1.20	1.14	1.22	1.10	0.24	darter	13:57	20.5	7/10/18	Hudson Mills
GH010075	0.15	0.15	1.77	1.58	1.79	1.78	0.27	orange	2:48	18.2	7/9/18	Sharon Mills
GH010598	0.27	0.27	1.80	1.75	1.19	1.17	0.80	darter	11:18	18.2	7/10/18	Hudson Mills
GH010597	0.31	0.30	1.30	1.27	0.57	0.50	0.93	orange	11:06	18.1	7/10/18	Hudson Mills
GH010595	0.22	0.22	1.51	1.99	1.17	1.04	0.42	orange	10:34	17.6	7/10/18	Hudson Mills
GH010056	0.24	0.24	3.12	3.00	1.89	2.26	0.38	darter	12:59	21.3	6/11/18	Sharon Mills
GH010077	0.19	0.22	1.83	1.66	1.91	1.76	0.18	darter	11:26	16.4	7/10/18	Hudson Mills
GH010055	0.29	0.29	2.34	2.34	1.32	1.31	0.60	darter	11:59	21.8	6/11/18	Sharon Mills
GH010016	0.35	0.37	1.83	1.81	0.50	0.47	0.53	darter	NA	NA	6/12/18	Sharon Mills
GH010057	0.30	0.26	9.87	7.40	11.22	8.65	0.30	darter	13:16	21.4	6/11/18	Sharon Mills
GH010593	0.15	0.15	0.99	0.88	0.58	0.59	0.39	orange	14:09	20.7	7/9/18	Sharon Mills
GH010062	0.14	0.14	2.27	2.77	1.76	1.84	0.24	darter	10:21	19.2	7/4/18	Hudson Mills
GH010064	0.17	0.18	1.10	1.10	0.42	0.42	0.98	orange	NA	20.8	7/4/18	Hudson Mills
GH010065	0.12	0.13	1.21	1.66	0.92	0.83	0.45	darter	14:23	21	7/4/18	Hudson Mills
GH010063	0.14	0.14	1.05	1.05	0.29	0.31	0.82	darter	11:13	19.6	7/4/18	Hudson Mills
GH010579	0.12	0.12	0.88	1.29	0.55	0.47	0.26	orange	11:02	20	7/4/18	Hudson Mills
GH010580	0.13	0.13	1.56	1.82	1.13	1.43	0.67	orange	11:52	21.3	7/4/18	Hudson Mills
GH010581	0.18	0.18	2.17	2.51	5.16	5.67	0.54	orange	13:36	23.3	7/4/18	Hudson Mills
GH010582	0.10	0.11	1.94	2.16	2.76	2.79	0.19	darter	14:18	23.4	7/4/18	Hudson Mills
GH010583	0.11	0.12	0.99	1.12	0.91	0.82	0.60	darter	14:52	NA	7/4/18	Hudson Mills
GH010068	0.12	0.11	2.79	2.73	2.71	2.37	0.41	darter	NA	NA	6/12/18	Sharon Mills
GH010048	0.15	0.14	8.05	7.67	5.94	5.60	0.39	darter	NA	NA	6/7/18	Sharon Mills
GH010060	0.17	0.17	0.28	0.28	0.01	0.01	1.00	cardium	NA	NA	6/5/20	Sharon Mills
GH010163	0.23	0.23	0.55	0.55	0.12	0.12	1.00	cardium	NA	NA	6/5/20	Sharon Mills
GH010620	0.25	0.25	0.48	0.48	0.05	0.05	1.00	cardium	NA	NA	5/31/21	Sharon Mills
GH010618	0.25	0.25	0.41	0.41	0.10	0.10	1.00	cardium	NA	NA	6/1/21	Sharon Mills
